# Supplementary material for: COVID-19 Infections Still Occur: How Do Pregnant and Non-Pregnant Individuals Compare? A Study from the Canadian Mother–Child Initiative on Drug Safety in Pregnancy (CAMCCO)
Source: Int J Environ Res Public Health. 2025 Nov 20;22(11):1756. doi: 10.3390/ijerph22111756 (PMC12652618; doi:10.3390/ijerph22111756)
Supplement: Supplementary file 1 [file ijerph-22-01756-s001.zip]

Archive with 1 entries (1 files):
- ijerph-3950376-supplementary.docx
